# Supplementary material for: Comparison of Esterman disability scores obtained using Goldmann perimetry and the Humphrey field analyzer in Japanese low-vision patients
Source: PLoS One. 2018 Sep 13;13(9):e0203258. doi: 10.1371/journal.pone.0203258 (PMC6136724; doi:10.1371/journal.pone.0203258)
Supplement: S1 Data — (XLS) [file pone.0203258.s001.xls]

## Sheet: 予定
エスターマン
12月21	939645	2015-01-04	20344487	14日	21586755
	8697823	6日	22187280	18日	21432430
			20906145	21日	21137823
		9日	6654917	25日	8502981
		13日	22215479	27日	5834833
			22194914	28日	205229	21926837
37689	4577946	7098866	9127762	21005012
212555	4620324	7149099	9163288	21137823
229336	4652939	7164080	9180035	21139357
229856	4731360	7230659	9231051	21142609
235234	4773842	7253438	9234519	21346481
364448	5006788	7307556	20165809	21416383
434100	5138300	7979388	20168381	21433578
628033	5203948	8137077	20169512	21511126
881110	5451653	8247322	20193132	21632872
957886	5480124	8274185	20302170	21714191
1245679	5764808	8331068	20353561	21737127
1434893	5840129	8345738	20473732	21775408
1826254	5847827	8389421	20556080	21855978
2397461	5887385	8708604	20588315	21879432
2737021	6127666	8745176	20608030	21885017
2785590	6245492	8811382	20637815	21934062
3273968	6336648	8924169	20795076	21942024
3275104	6442222	8927923	20833216	22025571
3338209	6470678	8964306	20604252	22048425
3356219	6833438	8966921
3543535	6844005	8974578
3718632	6860746	8993073
4029724
4160628
4277836
エスターマン
2016-02-08	3514213
１０日	5961446
15日	227447
２２日	4682787
２５日	1346196

## Sheet: Sheet2
概要
回帰統計
重相関 R	0.864966
重決定 R2	0.748166
補正 R2	0.746167
標準誤差	13.3535
観測数	128
分散分析表
	自由度	変動	分散	観測された分散比	有意 F
回帰	1	66749	66749	374.33	1.52389e-39
残差	126	22467.8	178.316
合計	127	89216.9
	係数	標準誤差	t	P-値	下限 95%	上限 95%	下限 95.0%	上限 95.0%
切片	3.72552	2.09254	1.78038	0.0774243	-0.415565	7.8666	-0.415565	7.8666
X 値 1	0.796118	0.0411481	19.3476	1.52389e-39	0.714687	0.877549	0.714687	0.877549
残差出力
観測値	予測値: Y	残差
1	18.8518	-4.85176
2	44.3275	-29.3275
3	68.2111	-8.21107
4	19.6479	30.3521
5	7.70611	-0.706105
6	53.8809	4.11905
7	59.4538	-31.4538
8	41.9392	5.06082
9	49.9004	2.09964
10	58.6577	-3.65765
11	43.5314	5.46859
12	26.8129	-6.81294
13	80.1528	-14.1528
14	19.6479	2.35213
15	6.90999	-5.90999
16	65.8227	-9.82272
17	59.4538	-4.45377
18	37.1625	-36.1625
19	15.6673	-9.66728
20	14.8712	-3.87117
21	8.50222	-6.50222
22	6.11387	1.88613
23	47.512	-7.512
24	23.6285	-13.6285
25	9.29834	8.70166
26	27.6091	-4.60905
27	71.3955	-5.39554
28	38.7547	-26.7547
29	10.8906	-6.89058
30	53.0848	-4.08483
31	69.0072	-3.00719
32	14.075	15.925
33	27.6091	-22.6091
34	55.4732	17.5268
35	66.6188	15.3812
36	75.3761	5.62387
37	42.7353	2.2647
38	20.444	-17.444
39	39.5508	20.4492
40	60.2499	10.7501
41	69.8033	0.196694
42	7.70611	2.29389
43	37.1625	-2.16247
44	37.1625	23.8375
45	8.50222	2.49778
46	68.2111	-9.21107
47	44.3275	-8.32753
48	47.512	-14.512
49	65.0266	13.9734
50	6.11387	-1.11387
51	36.3664	-29.3664
52	45.9198	-5.91977
53	23.6285	-11.6285
54	63.4344	19.5656
55	37.1625	-12.1625
56	6.11387	-6.11387
57	43.5314	6.46859
58	58.6577	-27.6577
59	51.4926	20.5074
60	58.6577	15.3423
61	52.2887	8.71129
62	63.4344	18.5656
63	57.0654	9.93458
64	45.9198	21.0802
65	76.1722	2.82775
66	82.5412	1.45881
67	33.1819	15.8181
68	17.2595	6.74048
69	67.415	15.585
70	44.3275	-1.32753
71	35.5702	2.42977
72	76.1722	-1.17225
73	70.5994	-12.5994
74	52.2887	11.7113
75	50.6965	-30.6965
76	3.72552	-2.72552
77	7.70611	-4.70611
78	53.0848	-16.0848
79	8.50222	-5.50222
80	15.6673	-4.66728
81	83.3373	-0.337311
82	9.29834	-5.29834
83	6.90999	-4.90999
84	29.9974	-19.9974
85	29.9974	-14.9974
86	4.52163	-2.52163
87	5.31775	-3.31775
88	49.1042	-9.10424
89	7.70611	-1.70611
90	7.70611	-7.70611
91	10.0945	-7.09446
92	26.0168	-6.01682
93	49.1042	-0.104239
94	23.6285	11.3715
95	7.70611	6.29389
96	14.075	10.925
97	18.8518	7.14824
98	11.6867	-0.686695
99	15.6673	14.3327
100	31.5896	-4.58964
101	10.0945	19.9055
102	14.8712	3.12883
103	37.1625	-12.1625
104	82.5412	-8.54119
105	22.0362	36.9638
106	63.4344	4.56564
107	69.0072	-5.00719
108	62.6382	19.3618
109	25.2207	22.7793
110	17.2595	-3.25952
111	36.3664	-1.36635
112	13.2789	4.72107
113	61.046	-7.04601
114	4.52163	0.478366
115	27.6091	26.3909
116	13.2789	-6.27893
117	41.1431	-4.14306
118	20.444	-2.44399
119	33.1819	13.8181
120	12.4828	-0.482813
121	14.8712	9.12883
122	41.9392	-16.9392
123	58.6577	7.34235
124	55.4732	17.5268
125	63.4344	4.56564
126	13.2789	6.72107
127	44.3275	24.6725
128	63.4344	11.5656

## Sheet: Sheet3
概要
回帰統計
重相関 R	0.86746
重決定 R2	0.752487
補正 R2	0.750523
標準誤差	13.3879
観測数	128
分散分析表
	自由度	変動	分散	観測された分散比	有意 F
回帰	1	68658.5	68658.5	383.064	5.10733e-40
残差	126	22583.6	179.235
合計	127	91242.1
	係数	標準誤差	t	P-値	下限 95%	上限 95%	下限 95.0%	上限 95.0%
切片	4.00854	2.09793	1.91071	0.0583132	-0.143196	8.16027	-0.143196	8.16027
X 値 1	0.807425	0.041254	19.572	5.10733e-40	0.725784	0.889065	0.725784	0.889065
残差出力					確率
観測値	予測値: Y	残差	標準残差		百分位数	Y
1	19.3496	-5.34961	-0.401169		0.390625	0
2	45.1872	-30.1872	-2.26375		1.17188	0
3	69.4099	-9.40993	-0.705654		1.95312	1
4	20.157	29.843	2.23794		2.73438	1
5	8.04566	-1.04566	-0.0784145		3.51562	1
6	54.8763	3.12371	0.234248		4.29688	2
7	60.5283	-32.5283	-2.43931		5.07812	2
8	42.7649	4.23508	0.31759		5.85938	2
9	50.8392	1.16084	0.0870515		6.64062	2
10	59.7208	-4.72083	-0.354017		7.42188	3
11	44.3798	4.62023	0.346473		8.20312	3
12	27.4239	-7.42385	-0.556717		8.98438	3
13	81.5213	-15.5213	-1.16395		9.76562	3
14	20.157	1.84297	0.138205		10.5469	4
15	7.23824	-6.23824	-0.467808		11.3281	4
16	66.9877	-10.9877	-0.823968		12.1094	5
17	60.5283	-5.52826	-0.414566		12.8906	5
18	37.9204	-36.9204	-2.76867		13.6719	5
19	16.1199	-10.1199	-0.758895		14.4531	6
20	15.3125	-4.31248	-0.323395		15.2344	6
21	8.85309	-6.85309	-0.513915		16.0156	7
22	6.43081	1.56919	0.117674		16.7969	7
23	48.4169	-8.41689	-0.631186		17.5781	7
24	24.1942	-14.1942	-1.06442		18.3594	8
25	9.66051	8.33949	0.625381		19.1406	10
26	28.2313	-5.23128	-0.392295		19.9219	10
27	72.6396	-6.63963	-0.497908		20.7031	10
28	39.5352	-27.5352	-2.06488		21.4844	11
29	11.2754	-7.27536	-0.545582		22.2656	11
30	54.0689	-5.06886	-0.380116		23.0469	11
31	70.2174	-4.21735	-0.316261		23.8281	11
32	14.5051	15.4949	1.16197		24.6094	12
33	28.2313	-23.2313	-1.74212		25.3906	12
34	56.4911	16.5089	1.23801		26.1719	12
35	67.7951	14.2049	1.06523		26.9531	14
36	76.6768	4.32325	0.324202		27.7344	14
37	43.5723	1.42766	0.107061		28.5156	14
38	20.9645	-17.9645	-1.34716		29.2969	15
39	40.3426	19.6574	1.47411		30.0781	15
40	61.3357	9.66432	0.724731		30.8594	18
41	71.0248	-1.02478	-0.0768485		31.6406	18
42	8.04566	1.95434	0.146557		32.4219	18
43	37.9204	-2.92037	-0.219		33.2031	18
44	37.9204	23.0796	1.73075		33.9844	20
45	8.85309	2.14691	0.160998		34.7656	20
46	69.4099	-10.4099	-0.780644		35.5469	20
47	45.1872	-9.18719	-0.688951		36.3281	20
48	48.4169	-15.4169	-1.15612		37.1094	22
49	66.1802	12.8198	0.961359		37.8906	23
50	6.43081	-1.43081	-0.107297		38.6719	24
51	37.1129	-30.1129	-2.25818		39.4531	25
52	46.802	-6.80204	-0.510088		40.2344	25
53	24.1942	-12.1942	-0.914444		41.0156	25
54	64.5654	18.4346	1.38242		41.7969	25
55	37.9204	-12.9204	-0.968903		42.5781	26
56	6.43081	-6.43081	-0.482249		43.3594	27
57	44.3798	5.62023	0.421463		44.1406	28
58	59.7208	5.27917	0.395887		44.9219	30
59	52.454	19.546	1.46576		45.7031	30
60	59.7208	14.2792	1.0708		46.4844	30
61	53.2614	7.73856	0.580318		47.2656	33
62	64.5654	17.4346	1.30743		48.0469	35
63	58.106	8.89401	0.666965		48.8281	35
64	46.802	20.198	1.51465		49.6094	35
65	77.4842	1.51582	0.113672		50.3906	36
66	83.9436	0.056428	0.00423156		51.1719	37
67	33.8832	15.1168	1.13361		51.9531	37
68	17.7348	22.2652	1.66968		52.7344	40
69	68.6025	14.3975	1.07967		53.5156	40
70	45.1872	14.8128	1.11082		54.2969	40
71	36.3055	18.6945	1.40191		55.0781	40
72	77.4842	-1.48418	-0.111299		55.8594	45
73	71.8322	-1.8322	-0.137398		56.6406	47
74	53.2614	10.7386	0.805289		57.4219	47
75	51.6466	-31.6466	-2.37319		58.2031	48
76	4.00854	-3.00854	-0.225611		58.9844	49
77	8.04566	-5.04566	-0.378376		59.7656	49
78	54.0689	-17.0689	-1.28		60.5469	49
79	8.85309	-5.85309	-0.438925		61.3281	49
80	16.1199	-5.11991	-0.383944		62.1094	50
81	84.751	-1.751	-0.131308		62.8906	50
82	9.66051	-5.66051	-0.424484		63.6719	52
83	7.23824	-5.23824	-0.392817		64.4531	54
84	30.6535	-20.6535	-1.54882		65.2344	54
85	30.6535	-15.6535	-1.17387		66.0156	55
86	4.81596	-2.81596	-0.21117		66.7969	55
87	5.62339	-3.62339	-0.271719		67.5781	55
88	50.0317	-10.0317	-0.752284		68.3594	56
89	8.04566	-2.04566	-0.153405		69.1406	58
90	8.04566	-8.04566	-0.603347		69.9219	59
91	10.4679	-7.46793	-0.560023		70.7031	59
92	26.6164	-6.61643	-0.496168		71.4844	60
93	50.0317	-1.03174	-0.0773705		72.2656	60
94	24.1942	10.8058	0.810334		73.0469	60
95	8.04566	5.95434	0.446518		73.8281	61
96	14.5051	10.4949	0.78702		74.6094	61
97	19.3496	6.65039	0.498716		75.3906	64
98	12.0828	-1.08278	-0.0811983		76.1719	64
99	16.1199	13.8801	1.04087		76.9531	65
100	32.2684	-5.2684	-0.395079		77.7344	66
101	10.4679	19.5321	1.46472		78.5156	66
102	15.3125	2.68752	0.201538		79.2969	66
103	37.9204	-12.9204	-0.968903		80.0781	66
104	83.9436	-9.94357	-0.745672		80.8594	67
105	22.5793	36.4207	2.7312		81.6406	67
106	64.5654	3.43462	0.257563		82.4219	68
107	70.2174	-6.21735	-0.466242		83.2031	68
108	63.758	18.242	1.36798		83.9844	69
109	25.809	22.191	1.66411		84.7656	70
110	17.7348	-3.73476	-0.280071		85.5469	70
111	37.1129	-2.11295	-0.158451		86.3281	71
112	13.6976	4.30237	0.322636		87.1094	72
113	62.1431	-8.14311	-0.610655		87.8906	73
114	4.81596	0.184038	0.013801		88.6719	73
115	28.2313	25.7687	1.93241		89.4531	74
116	13.6976	-6.69763	-0.502258		90.2344	74
117	41.9575	-4.95749	-0.371764		91.0156	75
118	20.9645	-2.96445	-0.222305		91.7969	76
119	33.8832	13.1168	0.98363		92.5781	79
120	12.8902	-0.890208	-0.066757		93.3594	79
121	15.3125	8.68752	0.65148		94.1406	81
122	42.7649	-17.7649	-1.3322		94.9219	82
123	59.7208	6.27917	0.470877		95.7031	82
124	56.4911	16.5089	1.23801		96.4844	82
125	64.5654	3.43462	0.257563		97.2656	83
126	13.6976	6.30237	0.472617		98.0469	83
127	45.1872	23.8128	1.78573		98.8281	83
128	64.5654	10.4346	0.782496		99.6094	84

## Sheet: 全体
Disease	Age	male 1 female 2	Right visual acuity（Decimal)	Left visual acuity（Decimal)	HFA	GPEDS
glaucoma	72	2	0	0.3	19	14
glaucoma	78	1	0.01	0.4	51	15
glaucoma	81	1	0.2	0.03	81	60
glaucoma	47	2	0	0.07	20	50
glaucoma	66	1	0	0.9	5	7
glaucoma	85	1	0.1	0.1	63	58
glaucoma	80	2	0.08	0.01	70	28
glaucoma	80	1	0.01	0.2	48	47
glaucoma	73	1	0.03	0.05	58	52
glaucoma	64	2	0	0.2	69	55
glaucoma	72	1	0.7	0.01	50	49
glaucoma	63	2	0.15	0	29	20
glaucoma	32	1	0	0.2	96	66
glaucoma	88	1	0.6	0.3	20	22
glaucoma	49	1	0	0.08	4	1
glaucoma	61	2	0.5	0.01	78	56
glaucoma	67	1	0.7	0.06	70	55
glaucoma	59	2	0.2	0.2	42	1
glaucoma	81	1	0.1	0	15	6
glaucoma	27	2	0.15	0	14	11
glaucoma	83	2	0.2	0.2	6	2
glaucoma	76	1	1.2	0.3	3	8
glaucoma	59	1	0.02	0.02	55	40
glaucoma	82	1	0.6	0	25	10
glaucoma	61	1	0	0.02	7	18
glaucoma	85	2	0.09	0	30	23
glaucoma	76	1	0.05	0.03	85	66
glaucoma	80	1	0	0.2	44	12
glaucoma	58	1	1.2	0.7	9	4
glaucoma	75	1	0.6	0	62	49
glaucoma	51	1	0.7	0.1	82	66
glaucoma	60	1	0	0.02	13	30
glaucoma	73	2	0.05	0	30	5
glaucoma	53	1	0.6	0.15	65	73
glaucoma	63	2	0.6	0.15	79	82
glaucoma	65	2	1	0.8	90	81
glaucoma	78	2	0	0.5	49	45
glaucoma	67	1	0	0.01	21	3
glaucoma	48	1	0.1	0	45	60
glaucoma	76	2	1	0.03	71	71
glaucoma	63	1	0.15	0.08	83	70
glaucoma	32	1	0.01	1.2	5	10
glaucoma	81	1	0	0.06	42	35
glaucoma	61	1	0	0.05	42	61
glaucoma	74	1	0	0.2	6	11
glaucoma	49	2	0.03	0	81	59
glaucoma	33	2	0.03	0.03	51	36
glaucoma	59	1	0.2	0	55	33
glaucoma	70	2	0.3	0.07	77	79
glaucoma	91	2	0.8	0	3	5
glaucoma	41	1	0.07	0.5	41	7
glaucoma	33	1	0.6	1	53	40
glaucoma	72	2	0.3	0.03	25	12
glaucoma	62	2	0.4	0.08	75	83
glaucoma	71	1	0.6	0	42	25
glaucoma	68	1	0.01	0.01	3	0
glaucoma	72	1	0.4	0.01	50	50
age-related macular degeneration	75	2	0.01	0.04	69	65
age-related macular degeneration	52	1	0.8	0.04	60	72
age-related macular degeneration	72	2	0.08	0.05	69	74
age-related macular degeneration	43	2	0.1	0.1	61	61
age-related macular degeneration	77	2	0.06	0.04	75	82
age-related macular degeneration	72	2	0.01	0.04	67	67
age-related macular degeneration	68	1	0.02	0.03	53	67
age-related macular degeneration	48	1	0.01	0.01	91	79
age-related macular degeneration	72	1	0.1	0.15	99	84
age-related macular degeneration	69	1	0.02	0.04	37	49
age-related macular degeneration	64	1	0.02	0.03	17	40
age-related macular degeneration	87	2	0.3	0.01	80	83
age-related macular degeneration	37	1	0.01	0.01	51	60
age-related macular degeneration	75	2	0	0.3	40	55
age-related macular degeneration	72	1	0.3	0.9	91	76
age-related macular degeneration	57	1	0.02	0.06	84	70
age-related macular degeneration	42	2	0.1	0.15	61	64
retinitis pigmentosa	80	2	0.02	0.05	59	20
retinitis pigmentosa	66	2	0.04	0.03	0	1
retinitis pigmentosa	78	2	0.4	0.4	5	3
retinitis pigmentosa	29	1	1.2	0.9	62	37
retinitis pigmentosa	48	1	0.08	0.3	6	3
retinitis pigmentosa	52	2	0.3	0.3	15	11
retinitis pigmentosa	24	1	0.07	0.07	100	83
retinitis pigmentosa	66	2	0.6	0.01	7	4
retinitis pigmentosa	67	1	0.03	0.15	4	2
retinitis pigmentosa	74	2	0.04	0.04	33	10
retinitis pigmentosa	71	1	0	0.04	33	15
retinitis pigmentosa	65	1	0.2	0.3	1	2
retinitis pigmentosa	48	2	0.01	0.03	2	2
retinitis pigmentosa	45	2	0.3	0.1	57	40
retinitis pigmentosa	56	2	0.7	0.5	5	6
retinitis pigmentosa	24	2	0.7	0.8	5	0
retinitis pigmentosa	49	1	0.01	0.01	8	3
corneal disease	62	2	0.03	0.1	28	20
corneal disease	73	1	0.08	0	57	49
corneal disease	55	1	0.1	0	25	35
corneal disease	73	2	0.3	0	5	14
corneal disease	83	1	0	0.02	13	25
corneal disease	45	2	0.05	0	19	26
corneal disease	79	1	0.07	0	10	11
corneal disease	70	2	0	0.02	15	30
corneal disease	68	1	0.3	0	35	27
corneal disease	84	2	0.6	0	8	30
diabetic retinopathy	75	1	0	0.2	82	64
diabetic retinopathy	76	1	0.05	0.06	74	82
diabetic retinopathy	65	1	0.3	0.01	27	48
diabetic retinopathy	44	2	0	0.08	17	14
diabetic retinopathy	51	2	0	0.03	41	35
diabetic retinopathy	55	1	0	0.2	12	18
diabetic retinopathy	75	2	0.1	0.01	72	54
diabetic retinopathy	68	1	0	0.09	1	5
diabetic retinopathy	67	1	0	0.1	30	54
other causes	76	2	0	0.2	16	6
other causes	64	1	0.2	0	48	37
other causes	56	2	0.03	0.04	24	18
other causes	45	1	0.02	0.09	37	47
other causes	54	1	0.8	0.15	13	12
other causes	87	1	0.01	0.2	14	24
other causes	53	1	0.03	0	48	25
other causes	65	1	0.2	0.02	69	66
other causes	48	1	0.5	0.2	65	73
other causes	49	2	0.01	0	75	68
other causes	46	1	0	0.4	14	18
other causes	73	2	0.04	0.06	42	25
other causes	47	1	0.1	0.06	99	74
other causes	55	1	0.15	0	23	57
other causes	49	2	0.01	0.01	75	67
other causes	68	1	0.02	0	12	18
other causes	80	1	0.15	0.3	51	62
other causes	78	1	0	0.07	75	75
